# Supplementary material for: Feasibility and Potential Clinical Ramifications of Using Bacteriophage Therapy for S. aureus Necrotizing Fasciitis
Source: J Clin Med. 2025 Aug 8;14(16):5609. doi: 10.3390/jcm14165609 (PMC12386667; doi:10.3390/jcm14165609)
Supplement: Supplementary file 1 [file jcm-14-05609-s001.zip]

Archive with 1 entries (1 files):
- jcm-3754813-supplementary.pdf
